# Supplementary material for: Over-expression of histone H3K4 demethylase gene JMJ15 enhances salt tolerance in Arabidopsis
Source: Front Plant Sci. 2014 Jun 24;5:290. doi: 10.3389/fpls.2014.00290 (PMC4068201; doi:10.3389/fpls.2014.00290)
Supplement: Supplementary file 1 [file Presentation1.ZIP]

Archive with 3 entries (3 files):
- Supp Fig 1-5.PDF
- Supp Table 1.pdf
- Datasheet1.XLSX
