# Supplementary material for: Over-expression of histone H3K4 demethylase gene JMJ15 enhances salt tolerance in Arabidopsis
Source: Front Plant Sci. 2014 Jun 24;5:290. doi: 10.3389/fpls.2014.00290 (PMC4068201; doi:10.3389/fpls.2014.00290)
Supplement: Supplementary file 1 [file Presentation1.ZIP › Datasheet1.XLSX]

## Sheet: down-regulated genes
				jmj15-1/Col-0			jmj15-2/Col-0			Transcription regulator	stress response	H3K4me (https://www.mcdb.ucla.edu/Research/Jacobsen/LabWebSite/P_EpigenomicsData.shtml)
ProbeSetID	Representative Public ID		Target Description	logFC	P.Value	adj.P.Val	logFC	P.Value	adj.P.Val
261648_at	At1g27730	STZ	salt-tolerance zinc finger protein identical to salt-tolerance zinc finger protein GB:CAA64820 GI:1565227 from [Arabidopsis thaliana]; supported by cDNA: gi_14334649_gb_AY034998.1_	-3.8658	6.97095e-07	0.00196372	-1.9128	0.000122292	0.080303			me3	me3 me2
261892_at	At1g80840	WRKY40	transcription factor, putative similar to WRKY transcription factor GB:BAA87058 GI:6472585 from [Nicotiana tabacum];supported by full-length cDNA: Ceres:6437.	-3.56491	6.47629e-05	0.0135156	-1.8507	0.000228477	0.080303				me3 me2
254120_at	At4g24570	---	putative mitochondrial uncoupling protein mitochondrial uncoupling protein, Arabidopsis thaliana (thale cress), PATX:E1316826;supported by full-length cDNA: Ceres:119476.	-3.29731	2.73e-07	0.00118565	-1.68635	4.09972e-05	0.080303			me3	me3 me2
248448_at	At5g51190	---	putative protein contains similarity to ethylene responsive element binding factor;supported by full-length cDNA: Ceres:2347.	-3.24129	4.68139e-07	0.0015825	-1.68446	6.02874e-05	0.080303			me3 me2 me1	me3 me2 me1
256442_at	At3g10930	---	hypothetical protein predicted by genefinder;supported by full-length cDNA: Ceres:12509.	-3.07402	3.37238e-05	0.011875	-2.12883	0.000424859	0.0833948
253643_at	At4g29780	---	hypothetical protein ;supported by full-length cDNA: Ceres:249769.	-2.93546	1.65107e-05	0.00864857	-2.10949	0.000171557	0.080303				me3 me2
253832_at	At4g27654	---	Expressed protein ; supported by full-length cDNA: Ceres: 8827.	-2.83429	1.35618e-05	0.00826652	-2.19386	8.52486e-05	0.080303				me3
254075_at	At4g25470	CBF2	DRE CRT-binding protein DREB1C involved in low-temperature-responsive gene expression00; supported by cDNA: gi_3738227_dbj_AB007789.1_AB007789	-2.79474	1.19289e-05	0.00826652	-1.571	0.000650179	0.0993238			me3 me2	me3 me2
251745_at	At3g55980	---	putative protein zinc finger transcription factor (PEI1), Arabidopsis thaliana, EMBL:AF050463; supported by cDNA: gi_15810486_gb_AY056282.1_	-2.64307	5.18015e-05	0.0130679	-1.94158	0.000427901	0.0833948			me3 me2	me3 me2 me1
245041_at	At2g26530	AR781	AR781, similar to yeast pheromone receptor identical to GB:D88743, corrected a frameshift found in the original record (at 69530 bp), sequence submitted has been verified from 10 sequence electropherograms. The translation now starts from an upstream ATG.;supported by full-length cDNA: Ceres:33680	-2.5961	8.29676e-06	0.00738062	-1.60451	0.000252685	0.080303			me3 me2	me3 me2
245250_at	At4g17490	ATERF6	ethylene responsive element binding factor-like protein (AtERF6) ; supported by cDNA: gi_3298497_dbj_AB013301.1_AB013301	-2.57245	7.15764e-05	0.0139056	-2.28588	0.000162465	0.080303			me3 me2	me3 me2
254926_at	At4g11280	ACS6	ACC synthase (AtACS-6) ; supported by cDNA: gi_16226285_gb_AF428292.1_AF428292	-2.53016	6.40171e-06	0.00738062	-1.30021	0.000673651	0.0993238				me3 me2
264758_at	At1g61340	ATFBS1	late embryogenesis abundant protein, putative similar to late embryogenesis abundant protein GI:1350540 from [Picea glauca]	-2.47196	0.000154864	0.0192189	-2.02303	0.000587415	0.0992849			me3 me2	me3 me2
247543_at	At5g61600	---	DNA binding protein - like DNA binding protein EREBP-4, Nicotiana tabacum, PIR:T02434;supported by full-length cDNA: Ceres:92102.	-2.4093	5.32194e-06	0.00691934	-1.38587	0.000273919	0.080303			me3 me2	me3 me2
252679_at	At3g44260	---	CCR4-associated factor 1-like protein CAF1_MOUSE CCR4-ASSOCIATED FACTOR 1 - Mus musculus, SWISSPROT:CAF1_MOUSE; supported by cDNA: gi_15292828_gb_AY050848.1_	-2.40589	2.15389e-06	0.00364051	-1.26988	0.000217085	0.080303			me3	me3
250098_at	At5g17350	---	putative protein ;supported by full-length cDNA: Ceres:1198.	-2.33935	0.000123398	0.0172369							me3
248964_at	At5g45340	CYP707A3	cytochrome P450	-2.29979	1.99411e-05	0.00864857	-1.52823	0.000345615	0.080303			me3 me2	me3 me2
253830_at	At4g27652	---	Expressed protein ; supported by full-length cDNA: Ceres: 42507.	-2.28397	1.36944e-05	0.00826652	-1.41899	0.000383638	0.080303			me3	me3
261470_at	At1g28370	ATERF11	ethylene-responsive element binding factor, putative similar to ethylene-responsive element binding factor GI:8809573 from [Nicotiana sylvestris];supported by full-length cDNA: Ceres:27635.	-2.27389	5.09012e-05	0.0130679	-1.75119	0.000308209	0.080303			me3 me2	me3 me2
251336_at	At3g61190	BAP1	putative protein hypothetical protein F4I18.26 - Arabidopsis thaliana, PIR:T02471;supported by full-length cDNA: Ceres:30454.	-2.27037	3.81966e-05	0.0124154	-1.77888	0.000209568	0.080303				me3 me2
252131_at	At3g50930	---	BCS1 protein-like protein Homo sapiens h-bcs1 (BCS1) mRNA, nuclear gene encoding mitochondrial protein which is involved in the expression of functional mitochondrial ubiquinol-cytochrome c reductase complex probably via the control of expression of Rieske iron-sulphur protein, PI	-2.22223	2.54031e-05	0.0102553	-1.56741	0.000290281	0.080303				me3 me2
263379_at	At2g40140	CZF1	putative CCCH-type zinc finger protein also an ankyrin-repeat protein	-2.19585	1.25736e-05	0.00826652	-1.57253	0.000136152	0.080303			me3	me3 me2 me1
249928_at	At5g22250	---	CCR4-associated factor-like protein	-2.18379	3.49152e-06	0.0049178	-1.50654	5.28857e-05	0.080303			me3 me2	me3 me2
267028_at	At2g38470	WRKY33	putative WRKY-type DNA binding protein	-2.13963	0.000112189	0.0166771	-1.70677	0.000512383	0.0921308			me3	me3 me2
258606_at	AT3G02840		ARM repeat superfamily protein	-2.09324	0.00324947	0.0748264						me2	me3 me2
262382_at	At1g72920	---	virus resistance protein, putative similar to virus resistance protein GI:558886 from [Nicotiana glutinosa]	-2.06718	0.000184735	0.0213863						me3	me3 me2
260744_at	At1g15010	---	hypothetical protein predicted by genemark.hmm;supported by full-length cDNA: Ceres:24933.	-2.05904	4.46861e-05	0.0130679						me3 me2	me3 me2
266834_s_at	At2g30020	---	putative protein phosphatase 2C	-2.05408	5.88395e-05	0.0132181	-1.54874	0.000405794	0.0826352			me3	me3
247655_at	At5g59820	RHL41	zinc finger protein Zat12 ;supported by full-length cDNA: Ceres:40576.	-2.0511	3.51467e-05	0.011881						me3 me2	me3 me2
253259_at	At4g34410	---	putative protein ethylene-responsive element binding protein homolog, Stylosanthes hamata, U91857	-2.04816	0.00582371	0.0965024							me2
249205_at	At5g42600	MRN	cycloartenol synthase	-2.03677	2.80594e-07	0.00118565
256356_s_at	At1g66500	---	hypothetical protein	-1.99645	0.000343987	0.0272961						me3 me2	me3
256017_at	At1g19180	JAZ1	unknown protein ;supported by full-length cDNA: Ceres:38751.	-1.9756	1.0298e-05	0.00791167	-1.3558	0.000151417	0.080303			me3	me3 me2
253859_at	At4g27657	---	Expressed protein ; supported by full-length cDNA: Ceres: 12935.	-1.96767	0.000604068	0.0364934						me3	me3
261033_at	At1g17380	JAZ5	unknown protein ;supported by full-length cDNA: Ceres:37370.	-1.96403	0.00277851	0.0714319							me3 me2 me1
249522_at	AT5G38700		unknown protein; FUNCTIONS IN: molecular_function unknown; INVOLVED IN: biological_process unknown; LOCATED IN: mitochondrion; EXPRESSED IN: 10 plant structures; EXPRESSED DURING: LP.04 four leaves visible, LP.10 ten leaves visible, petal differentiation and expansion stage, LP.08 eight leaves visible, LP.12 twelve leaves visible; BEST Arabidopsis thaliana protein match is: unknown protein (TAIR:…	-1.92072	0.000250198	0.0240013	-1.65857	0.00065525	0.0993238
263182_at	At1g05575	---	Expressed protein ; supported by full-length cDNA: Ceres: 27081.	-1.91484	0.000181379	0.0212893						me3 me2	me3 me2
266800_at	At2g22880	---	hypothetical protein predicted by genefinder	-1.89629	0.000263686	0.0242218						me2
264000_at	At2g22500	---	putative mitochondrial dicarboxylate carrier protein ;supported by full-length cDNA: Ceres:20723.	-1.85758	7.27153e-06	0.00738062	-1.26367	0.000116309	0.080303			me3 me2	me3 me2
248799_at	At5g47230	ERF5	ethylene responsive element binding factor 5 (ATERF5) (sp|O80341) ; supported by cDNA: gi_14326511_gb_AF385709.1_AF385709	-1.84962	0.00014993	0.0191719							me3 me2
265327_at	At2g18210	---	unknown protein	-1.83843	0.000181322	0.0212893
263935_at	At2g35930	---	unknown protein	-1.83614	1.73544e-05	0.00864857	-1.57054	5.34694e-05	0.080303			me3 me2	me3 me2
245711_at	At5g04340	C2H2	putative c2h2 zinc finger transcription factor	-1.82382	8.25718e-05	0.0150068	-1.46463	0.000367827	0.080303			me3 me2	me3 me2
258792_at	At3g04640	---	hypothetical protein predicted by genefinder;supported by full-length cDNA: Ceres:8992.	-1.73231	5.37912e-05	0.0131295	-1.19843	0.000653007	0.0993238			me3 me2	me3 me2
257644_at	At3g25780	AOC3	unknown protein ;supported by full-length cDNA: Ceres:3457.	-1.72708	0.000371665	0.028554						me2	me3 me2
267623_at	At2g39650	---	unknown protein	-1.72263	0.000165757	0.0201556						me3 me2	me3 me2
253915_at	At4g27280	---	putative protein centrin, Marsilea vestita;supported by full-length cDNA: Ceres:13072.	-1.72203	9.60791e-06	0.00791167						me3 me2 me1	me3 me2 me1
266316_at	At2g27080	---	unknown protein ; supported by cDNA: gi_15450380_gb_AY052291.1_	-1.69866	8.91812e-05	0.0152366	-1.27208	0.000622485	0.0993238				me3 me2
252474_at	At3g46620	---	putative protein several hypothetical proteins - Arabidopsis thaliana	-1.69409	1.62377e-05	0.00864857						me3 me2 me1	me3 me2
267357_at	At2g40000	---	putative nematode-resistance protein ;supported by full-length cDNA: Ceres:35056.	-1.68812	0.000885997	0.0428129						me3	me3
249202_at	At5g42580	CYP705A12	cytochrome P450	-1.62066	1.99559e-05	0.00864857
247047_at	At5g66650	---	putative protein contains similarity to unknown protein (gb AAC17084.1); supported by cDNA: gi_14596230_gb_AY042903.1_	-1.6123	0.00023194	0.023904						me3 me2	me3 me2
266098_at	At2g37870	---	hypothetical protein predicted by genscan; supported by cDNA: gi_15451109_gb_AY054635.1_	-1.60038	1.00664e-05	0.00791167						me2
249203_at	At5g42590	CYP71A16	cytochrome P450	-1.59253	2.84883e-06	0.00437736
247215_at	At5g64905	PROPEP3	Expressed protein ; supported by full-length cDNA: Ceres: 3657.	-1.587	0.00373337	0.0790506							me2
249719_at	At5g35735	---	Expressed protein ; supported by full-length cDNA: Ceres: 32450.	-1.56623	2.75348e-05	0.0105771						me3 me2	me3 me2
261713_at	At1g32640	ATMYC2	protein kinase, putative identical to bHLH protein GB:CAA67885 GI:1465368 from [Arabidopsis thaliana]; supported by cDNA: gi_14335047_gb_AY037203.1_	-1.55491	0.00017209	0.0207762						me3	me3 me2
257919_at	At3g23250	AtMYB15	myb-related transcription factor, putative similar to myb-related transcription factor GB:CAA66952 from [Lycopersicon esculentum]	-1.55415	0.00251544	0.0692443
258947_at	AT3G01830		Calcium-binding EF-hand family protein	-1.53775	0.00432404	0.0824871						me3 me2	me3 me2 me1
254231_at	At4g23810	WRKY53	putative protein AR411 - Arabidopsis thaliana (thale cress), PID:g1669603; supported by cDNA: gi_13507100_gb_AF272748.1_AF272748	-1.53536	0.00395315	0.0806493						me3 me2	me3 me2
252557_at	AT3G45960		expansin-like A3	-1.497	0.000439853	0.031141	-1.39921	0.000680492	0.0993238
247177_at	At5g65300	---	unknown protein ; supported by cDNA: gi_13877834_gb_AF370180.1_AF370180	-1.49299	0.000696014	0.038211						me3	me3 me2
248794_at	At5g47220	ATERF-2	ethylene responsive element binding factor 2 (ATERF2) (sp|O80338) ;supported by full-length cDNA: Ceres:3012.	-1.48676	0.000258445	0.0240013						me3	me3 me2
250676_at	At5g06320	NHL3	harpin-induced protein-like ; supported by cDNA: gi_9502175_gb_AF264699.1_AF264699	-1.47668	7.442e-05	0.0142937						me3	me3 me2
262211_at	At1g74930	---	AP2 domain containing protein, putative similar to AP2 domain containing protein RAP2.1 GI:2281627 from [Arabidopsis thaliana]	-1.47412	0.000302081	0.02531	-1.45009	0.000336926	0.080303			me3	me3 me2
245777_at	At1g73540	ATNUDT21	unknown protein contains similarity to diphosphoinositol polyphosphate phosphohydrolase GI:3978224 from [Homo sapiens]	-1.47071	0.00120232	0.0499337						me3	me3
256306_at	At1g30370	---	lipase, putative contains Pfam profile: PF01764: Lipase	-1.46557	8.22477e-06	0.00738062	-1.21832	3.17178e-05	0.080303
256633_at	At3g28340	GATL10	unknown protein	-1.44932	3.45394e-05	0.011881						me3 me2	me3 me2
249417_at	At5g39670	---	calcium-binding protein - like cbp1 calcium-binding protein, Lotus japonicus, EMBL:LJA251808; supported by cDNA: gi_16648829_gb_AY058192.1_	-1.40795	0.000552442	0.0349554							me2 me1
248164_at	At5g54490	PBP1	putative protein similar to unknown protein (pir||T05752);supported by full-length cDNA: Ceres:109272.	-1.40188	6.8041e-05	0.0136078	-1.13652	0.000287672	0.080303				me3 me2
264217_at	AT1G60190		ARM repeat superfamily protein	-1.39563	1.24609e-06	0.00282206							me3 me2
248727_at	At5g47990	CYP705A5	cytochrome P450	-1.39426	1.87143e-05	0.00864857
254074_at	AT4G25490		C-repeat/DRE binding factor 1	-1.38384	5.01041e-05	0.0130679						me3 me2	me3 me2
247708_at	At5g59550	---	putative protein COP1-interacting protein CIP8, Arabidopsis thaliana, EMBL:AF162150; supported by cDNA: gi_15450686_gb_AY052711.1_	-1.38187	0.000636001	0.0367216						me3	me3 me2
246099_at	At5g20230	ATBCB	blue copper binding protein ;supported by full-length cDNA: Ceres:7767.	-1.38004	0.000243337	0.0240013	-1.34454	0.00028976	0.080303				me3 me2
245840_at	At1g58420	---	hypothetical protein predicted by genemark.hmm;supported by full-length cDNA: Ceres:124269.	-1.37822	0.000265224	0.0242315						me2	me3 me2
252193_at	At3g50060	MYB77	R2R3-MYB transcription factor ; supported by cDNA: gi_15983427_gb_AF424588.1_AF424588	-1.37297	0.000127563	0.0176086	-1.22038	0.000283983	0.080303			me3 me2	me3 me2
265725_at	At2g32030	---	putative alanine acetyl transferase	-1.36225	0.00119127	0.0497155							me3 me2
258436_at	At3g16720	ATL2	putative RING zinc finger protein similar to RING-H2 zinc finger protein ATL6 GB:AAD33584 from [Arabidopsis thaliana];supported by full-length cDNA: Ceres:4581.	-1.34609	9.88209e-05	0.0165373						me3	me3 me2
246289_at	At3g56880	---	putative protein predicted protein At2g41010 - Arabidopsis thaliana, EMBL:AC004261;supported by full-length cDNA: Ceres:39584.	-1.31727	0.000108027	0.0166771						me3	me3 me2 me1
262226_at	AT1G53903;AT1G53885		[AT1G53903, Protein of unknown function (DUF581)];[AT1G53885, Protein of unknown function (DUF581)]	-1.31419	0.00287867	0.0718743						no data
249583_at	At5g37770	TCH2	CALMODULIN-RELATED PROTEIN 2, TOUCH-INDUCED (TCH2) ;supported by full-length cDNA: Ceres:25475.	-1.3137	0.000276317	0.0245273						me3	me3
248327_at	At5g52750	---	putative protein similar to unknown protein (emb|CAA71173.1);supported by full-length cDNA: Ceres:19542.	-1.31261	0.00177143	0.0579125							me3
245731_at	At1g73500	ATMKK9	MAP kinase, putative similar to MAP kinase kinase 5 GI:3219273 from [Arabidopsis thaliana];supported by full-length cDNA: Ceres:112118.	-1.31229	0.000678489	0.0377231						me3	me3
250576_at	AT5G08250		Cytochrome P450 superfamily protein	-1.29766	5.97402e-05	0.0132181
259850_at	At1g72240	---	hypothetical protein predicted by genemark.hmm	-1.29426	0.000249062	0.0240013							me2
257022_at	At3g19580	AZF2	zinc finger protein, putative similar to Cys2/His2-type zinc finger protein 2 GB:BAA85107 from [Arabidopsis thaliana]; supported by cDNA: gi_15028256_gb_AY046043.1_	-1.29361	0.000860589	0.0421572	-1.38901	0.00054671	0.0942907			me3 me2	me3 me2
256093_at	At1g20823	---	predicted protein ; supported by cDNA: gi_15027984_gb_AY045849.1_	-1.28099	0.00104561	0.0461434							me3
255733_at	At1g25400	---	unknown protein similar to unknown protein GI:6714347 from [Arabidopsis thaliana];supported by full-length cDNA: Ceres:103226.	-1.27401	0.000117272	0.0169414	-1.14159	0.000247975	0.080303			me3 me2	me3 me2
245252_at	At4g17500	ATERF-1	ethylene responsive element binding factor 1 (frameshift !) ; supported by cDNA: gi_3434966_dbj_AB008103.1_AB008103	-1.26812	0.00056171	0.035081						me3	me3 me2
265530_at	At2g06050	OPR3	12-oxophytodienoate-10,11-reductase ; supported by cDNA: gi_15294261_gb_AF410322.1_AF410322	-1.25785	1.94782e-05	0.00864857						me3	me3 me2
262381_at	At1g72900	---	virus resistance protein, putative similar to virus resistance protein GI:558886 from [Nicotiana glutinosa]	-1.25457	0.000391464	0.0292759						me3 me2 me1	me3 me2
247208_at	At5g64870	---	nodulin-like ;supported by full-length cDNA: Ceres:142026.	-1.25118	0.000106871	0.0166771	-1.0184	0.00042926	0.0833948				me2 me1
254158_at	At4g24380	---	putative protein dihydrofolate reductase - Schizosaccharomyces pombe,PID:e1320950;supported by full-length cDNA: Ceres:27155.	-1.24518	0.0013621	0.0522045						me3	me3 me2
248392_at	At5g52050	---	integral membrane protein-like	-1.23747	0.000224849	0.0238012						me2	me2
256522_at	At1g66160	---	unknown protein ;supported by full-length cDNA: Ceres:35218.	-1.23427	0.00343964	0.0759959						me2	me3 me2
267069_at	At2g41010	ATCAMBP25	unknown protein	-1.22369	0.000155605	0.0192189						me3 me2
250472_at	At5g10210	---	putative protein	-1.22322	8.92452e-05	0.0152366
260399_at	AT1G72520		PLAT/LH2 domain-containing lipoxygenase family protein	-1.22234	0.00448688	0.0835083						me3	me3 me2
251824_at	AT3G55090		ABC-2 type transporter family protein	-1.22119	0.00339444	0.0757896							me3 me2
263783_at	At2g46400	WRKY46	putative WRKY-type DNA binding protein ; supported by cDNA: gi_15430276_gb_AY046275.1_	-1.21945	4.71828e-05	0.0130679						me3 me2	me3 me2
262383_at	At1g72940	---	disease resistance protein, putative similar to disease resistance protein GI:9758876 from [Arabidopsis thaliana]	-1.20609	0.000743127	0.039251						me3 me2	me3 me2 me1
262105_at	At1g02810	---	pectin esterase, putative similar to pectin esterase GI:1213628 from [Prunus persica]	-1.19791	0.000546486	0.0347606						me2	me3 me2
252368_at	At3g48520	CYP94B3	cytochrome P450-like protein cytochrome P450 CYP94A1 - Vicia sativa,PIR2:T08014	-1.18339	0.000719616	0.0387355						me3 me2	me3 me2
266821_at	AT2G44840	ERF13	ethylene-responsive element binding factor 13	-1.18322	0.00629763	0.0993859						me2	me3 me2
264213_at	At1g65400	ATPP2-A5	hypothetical protein contains similarity to lectin polypeptide GI:410436 from [Cucurbita maxima]	-1.18177	0.0015365	0.0541386							me1
245275_at	At4g15210	ATBETA-AMY	beta-amylase ; supported by cDNA: gi_166601_gb_M73467.1_ATHAMYB	-1.1707	0.000619667	0.0364934							me2
259479_at	At1g19020	---	Expressed protein ; supported by full-length cDNA: Ceres: 31015.	-1.16209	0.0002868	0.0251165							me3 me2
261476_at	At1g14480	---	hypothetical protein contains similarity to alpha-latroinsectotoxin precursor GI:9537 from [Latrodectus tredecimguttatus]	-1.16168	0.00140011	0.0528724						me1	me2 me1
262212_at	At1g74890	ARR15	response regulator 7, putative similar to response regulator 7 GI:3953603 from [Arabidopsis thaliana]; supported by cDNA: gi_11870064_gb_AF305720.1_AF305720	-1.15635	8.07056e-06	0.00738062	-1.35766	2.43217e-06	0.0205543			me2	me2
247205_at	AT5G64890		elicitor peptide 2 precursor	-1.15374	2.54836e-05	0.0102553
266545_at	At2g35290	---	hypothetical protein predicted by genefinder	-1.15013	0.00147922	0.0532845							me3 me2
252278_at	At3g49530	ANAC062	NAC2-like protein NAC2 - Arabidopsis thaliana, EMBL:AF201456; supported by cDNA: gi_16604578_gb_AY059734.1_	-1.14541	0.000394918	0.0292759						me2	me3
255844_at	At2g33580	---	putative protein kinase contains a protein kinase domain profile (PDOC00100)	-1.13993	0.000234961	0.0239236						me3 me2	me3 me2
245422_at	At4g17470	---	putative protein	-1.13931	0.000253098	0.0240013							me1
249042_at	At5g44350	---	ethylene-regulated nuclear protein ERT2-like protein	-1.13828	0.00015393	0.0192189							me3 me2
253113_at	At4g35985	---	putative protein physical impedance induced protein, Zea mays, gb:AF001635	-1.13704	0.000821221	0.0409532						me3 me2	me3 me2
250239_at	At5g13580	---	ABC transporter-like protein	-1.13031	5.55891e-05	0.0131295							me2 me1
249918_at	At5g19240	---	putative protein predicted protein, Arabidopsis thaliana	-1.12172	0.00135645	0.0521318						me3 me2	me3 me2
261443_at	At1g28480	GRX480	glutaredoxin, putative similar to glutaredoxin GI:2244924 from [Arabidopsis thaliana]; supported by cDNA: gi_13358219_gb_AF325030.2_AF325030	-1.12011	0.000110017	0.0166771						me2
258322_at	At3g22740	HMT3	putative selenocysteine methyltransferase similar to selenocysteine methyltransferase GB:P56707 from [Astragalus bisulcatus];supported by full-length cDNA: Ceres:36591.	-1.10737	1.23832e-05	0.00826652							me2
260150_at	AT1G52820		2-oxoglutarate (2OG) and Fe(II)-dependent oxygenase superfamily protein	-1.10562	1.87935e-05	0.00864857
253483_at	At4g31910	---	putative protein anthranilate N-hydroxycinnamoyl/benzoyltransferase,Dianthus caryophyllus, Z84384; supported by cDNA: gi_15450358_gb_AY052280.1_	-1.10359	1.85021e-05	0.00864857							me2 me1
259979_at	At1g76600	---	unknown protein ;supported by full-length cDNA: Ceres:29624.	-1.10021	0.000940807	0.0438991							me3 me2
260135_at	At1g66400	---	calmodulin-related protein similar to GB:P25070 from [Arabidopsis thaliana], contains Pfam profile: PF00036 EF hand (4 copies);supported by full-length cDNA: Ceres:95959.	-1.09929	0.00368681	0.0789791						me3 me2	me3 me2
266017_at	At2g18690	---	unknown protein ; supported by cDNA: gi_14517479_gb_AY039575.1_	-1.09476	0.000732424	0.038928
246228_at	At4g36430	---	peroxidase like protein	-1.09413	0.000838539	0.041563							me1
257824_at	At3g25290	---	unknown protein ; supported by cDNA: gi_16323199_gb_AY057704.1_	-1.09099	0.000114393	0.0166771							me3 me2
264404_at	At2g25160	CYP82F1	putative cytochrome P450	-1.08965	0.000114457	0.0166771
264261_at	At1g09240	---	putative nicotianamine synthase similar to GB:BAA74589;supported by full-length cDNA: Ceres:37124.	-1.08824	0.000248716	0.0240013							me1
266418_at	At2g38750	ANNAT4	putative annexin ;supported by full-length cDNA: Ceres:32721.	-1.085	0.000248276	0.0240013
256763_at	At3g16860	COBL8	unknown protein	-1.08229	3.22422e-05	0.0115948						me3 me2	me3 me2 me1
258941_at	At3g09940	ATMDAR3	putative monodehydroascorbate reductase (NADH) similar to monodehydroascorbate reductase (NADH) GB:JU0182 [Cucumis sativus]; supported by full-length cDNA: Ceres: 11160.	-1.08225	0.000130545	0.0177941						me3	me3
265846_at	At2g35770	SCPL28	putative serine carboxypeptidase II	-1.08115	2.92999e-05	0.011005
250292_at	At5g13220	JAS1	putative protein predicted proteins, Arabidopsis thaliana; supported by cDNA: gi_15912332_gb_AY056444.1_	-1.0799	0.0048737	0.0876043						me3 me2	me3 me2
264434_at	At1g10340	---	hypothetical protein predicted by genscan; supported by cDNA: gi_13937239_gb_AF372975.1_AF372975	-1.07923	0.000475972	0.0325811							me3 me2 me1
245329_at	At4g14365	---	Expressed protein ; supported by full-length cDNA: Ceres: 37809.	-1.07808	0.000148317	0.0191719							me3 me2 me1
247755_at	At5g59090	ATSBT4.12	subtilisin-like serine protease contains similarity to prepro-cucumisin GI:807698 from [Cucumis melo]	-1.07743	0.000770403	0.0400657							me1
247925_at	At5g57560	TCH4	TCH4 protein (gb|AAA92363.1) ; supported by cDNA: gi_14194112_gb_AF367262.1_AF367262	-1.07593	0.00423665	0.0815831						me2	me3 me2
250648_at	AT5G06760		Late Embryogenesis Abundant 4-5	-1.06996	0.000150862	0.0191719						me1	me2
263584_at	At2g17040	ANAC036	NAM (no apical meristem)-like protein similar to petunia NAM (X92205) and A. thaliana sequences ATAF1 (X74755) and ATAF2 (X74756); probable DNA-binding protein; supported by cDNA: gi_13605646_gb_AF361804.1_AF361804	-1.06021	0.00148858	0.0533052							me3 me2
245412_at	At4g17280	---	hypothetical protein	-1.05981	0.000278621	0.0245273
261405_at	At1g18740	---	unknown protein ;supported by full-length cDNA: Ceres:40753.	-1.05384	0.000399861	0.0295129						me3	me3 me2
248790_at	At5g47450	AtTIP2;3	membrane channel protein-like; aquaporin (tonoplast intrinsic protein)-like	-1.05068	5.68002e-05	0.0131512							me3 me2
252200_at	At3g50280	---	anthranilate N-hydroxycinnamoyl/benzoyltransferase - like protein anthranilate N-hydroxycinnamoyl/benzoyltransferase, Dianthus caryophyllus, PIR:T10717	-1.04758	4.40406e-05	0.0130679						me2	me2
255877_at	At2g40460	---	putative PTR2 family peptide transporter	-1.04687	0.000255882	0.0240013						me3 me2	me3 me2
250230_at	At5g13900	---	putative protein similar to unknown protein (pir||T14827)	-1.04439	0.00145888	0.0532845							me3 me2
265188_at	At1g23800	ALDH2B7	putative aldehyde dehydrogenase ; supported by cDNA: gi_14334931_gb_AY035139.1_	-1.04046	8.05213e-05	0.0149785							me1
252053_at	At3g52400	SYP122	syntaxin-like protein synt4 ;supported by full-length cDNA: Ceres:37248.	-1.03659	0.00262405	0.0705116						me3	me3 me2
247393_at	At5g63130	---	unknown protein	-1.03534	0.00017462	0.0209321						me3 me2	me3 me2
257481_at	At1g08430	ALMT1	hypothetical protein identical to hypothetical protein GB:AAF22890 GI:6664308 from [Arabidopsis thaliana]	-1.03047	4.77109e-05	0.0130679
252594_at	At3g45680	---	putative transporter protein peptide transport protein - Hordeum vulgare, PIR:T04378	-1.02654	0.000110741	0.0166771							me1
259518_at	At1g20510	OPCL1	hypothetical protein ; supported by cDNA: gi_13430675_gb_AF360250.1_AF360250	-1.02647	0.000423934	0.0304908						me3 me2	me3 me2
251668_at	At3g57010	---	putative protein strictosidine synthase (EC 4.3.3.2) - Rauvolfia mannii (fragment); supported by cDNA: gi_13877836_gb_AF370181.1_AF370181	-1.01939	0.00128945	0.0514018						me2	me2
251507_at	At3g59080	---	putative protein CND41, chloroplast nucleoid DNA binding protein - Nicotiana tabacum, EMBL:D26015; supported by cDNA: gi_15983375_gb_AF424562.1_AF424562	-1.01706	0.00316756	0.0743585						me3	me3 me2 me1
265184_at	At1g23710	---	unknown protein ;supported by full-length cDNA: Ceres:36437.	-1.01293	0.00330301	0.0751335						me3	me3 me2
266010_at	AT2G37430		C2H2 and C2HC zinc fingers superfamily protein	-1.01156	0.000685271	0.0379752	-1.07424	0.00046504	0.0863749
262751_at	At1g16310	---	hypothetical protein predicted by genscan+	-1.00799	0.000220226	0.023632							me3
260662_at	At1g19540	---	2-hydroxyisoflavone reductase, putative similar to PIR:T08106 from [Betula pendula]	-1.00293	6.47715e-05	0.0135156							me2 me1
249715_at	At5g35760	---	putative protein similar to unknown protein (emb|CAB69836.1)	-1.00113	2.63544e-05	0.0103591
255568_at	At4g01250	WRKY22	putative DNA-binding protein ; supported by cDNA: gi_15028172_gb_AY045909.1_				-1.16099	0.000129382	0.080303			me3 me2	me3 me2
261450_s_at	At1g21110	---	O-methyltransferase, putative similar to GB:AAF28353				-1.35272	0.000195861	0.080303
261567_at	At1g33055	---	Expressed protein				-1.28637	0.000339545	0.080303			me3	me3 me2
263216_s_at	At1g30720	---	putative reticuline oxidase-like protein similar to GB:P30986				-1.20223	3.93836e-05	0.080303				me3 me2

## Sheet: up-regulated genes
			jmj15-1/Col-0			jmj15-2/Col-0			H3K4me (https://www.mcdb.ucla.edu/Research/Jacobsen/LabWebSite/P_EpigenomicsData.shtml)
ProbeSetID	Representative Public ID	Target Description	logFC	P.Value	adj.P.Val	logFC	P.Value	adj.P.Val
251677_at	At3g56980	putative protein hypothetical protein At2g41240 - Arabidopsis thaliana, EMBL:AC005662	3.08518	1.33273e-07	0.00112629	1.2487	0.000110728	0.080303
267407_at	At2g34880	JMJ15	3.07517	1.52997e-08	0.000258596	2.86735	2.64026e-08	0.000446257
254550_at	At4g19690	Fe(II) transport protein ;supported by full-length cDNA: Ceres:3164.	2.52509	1.5027e-06	0.00282206	1.72767	2.517e-05	0.080303
261684_at	At1g47400	hypothetical protein predicted by genemark.hmm	2.32796	5.86622e-05	0.0132181
253301_at	At4g33720	pathogenesis-related protein 1 precursor, 19.3K ;supported by full-length cDNA: Ceres:5743.	2.26837	0.00295336	0.0720621				me2(low)	me2(low)
253502_at	At4g31940	Cytochrome P450-like protein cytochrome P450 monooxygenase, Pisum sativum, PATCHX:G894153	2.24223	6.92384e-05	0.0136078
248048_at	At5g56080	nicotianamine synthase	2.00315	0.000645127	0.0368376					me3(low)
246273_at	At4g36700	globulin-like protein	1.9159	1.48501e-06	0.00282206				me2	me3 me2
248270_at	At5g53450	putative protein similar to unknown protein (sp|P29618);supported by full-length cDNA: Ceres:95459.	1.71434	1.27736e-05	0.00826652
245692_at	At5g04150	myc - like protein	1.4779	0.000107915	0.0166771				no data
250828_at	At5g05250	unknown protein ; supported by cDNA: gi_15810044_gb_AY054291.1_	1.38179	7.50063e-06	0.00738062					me3me2
251293_at	At3g61930	hypothetical protein	1.36601	0.000123273	0.0172369					me2(low)
262446_at	At1g49310	hypothetical protein predicted by genscan+	1.23225	0.000428586	0.0305652
244993_s_at	ATCG01000;ATCG01130		1.14858	0.00186617	0.0595132
264751_at	At1g23020	putative superoxide-generating NADPH oxidase flavocytochrome highly similar to GB:CAA70769, FRO1 and GB:CAA70770, FRO2 from [Arabidopsis thaliana]	1.14103	0.000277691	0.0245273				me3	me3 me2
264433_at	At1g61810	beta-glucosidase, putative similar to beta-glucosidase GI:804655 from (Hordeum vulgare)	1.10097	0.00129552	0.051403
266364_at	At2g41230	unknown protein	1.05955	0.000247398	0.0240013				me2(low)	me3(low) me2
247540_at	At5g61590	ethylene responsive element binding factor - like ethylene responsive element binding factor 5, Arabidopsis thaliana, SWISSPROT:ERF5_ARATH;supported by full-length cDNA: Ceres:19893.	1.05658	0.000104986	0.0166771				me3	me3 me2
252510_at	At3g46270	putative protein serine/threonine-specific receptor protein kinase (EC 2.7.1.-), Arabidopsisthaliana, PIR:S71277	1.05389	3.14571e-05	0.0115584
263593_at	At2g01860	hypothetical protein predicted by genscan and genefinder	1.04756	0.000348502	0.0275251				me3	me3 me2
254427_at	AT4G21190		1.04654	0.00207799	0.0633918				me3	me3
252882_at	At4g39675	Expressed protein ; supported by full-length cDNA: Ceres: 14423.	1.03018	0.00116748	0.0493319
247878_at	AT5G57760		1.00258	0.0004076	0.0299179
256940_at	At3g30720	unknown protein				1.34687	4.84532e-05	0.080303		me3 me1
